# Supplementary material for: Poly(Lactic Acid)/Graphite Nanoplatelet Nanocomposite Filaments for Ligament Scaffolds
Source: Nanomaterials (Basel). 2021 Oct 22;11(11):2796. doi: 10.3390/nano11112796 (PMC8625229; doi:10.3390/nano11112796)
Supplement: Supplementary file 1 [file nanomaterials-11-02796-s001.zip]

Archive with 1 entries (1 files):
- nanomaterials-1416984-supplementary.pdf
